# Supplementary material for: In silico validation of RNA-Seq results can identify gene fusions with oncogenic potential in glioblastoma
Source: Sci Rep. 2022 Aug 24;12:14439. doi: 10.1038/s41598-022-18608-8 (PMC9402576; doi:10.1038/s41598-022-18608-8)
Supplement: Supplementary file 1 — Supplementary Information 1. [file 41598_2022_18608_MOESM1_ESM.xlsx]

## Sheet:  Supplementary Table S1
	Supplementary Table S1: 103 fusions detected by RNA-Seq in 61 of 139 glioblastoma patients
	Fusion	Times detected	% of all times that fusions were detected (N=162)	% of all samples with fusions (N=61)	% of all samples analyzed (N=139)
	RP11-444D3.1::SOX5	29	17.9012	47.5	20.9
	RP11-384F7.2::LSAMP	13	8.02469	21.3	9.4
	RP1-34H18.1::NAV3	10	6.17284	16.4	7.2
	RP1-161N10.1::TENM1	4	2.46914	6.6	2.9
	FGFR3::TACC3	3	1.85185	4.9	2.2
	PFKFB3::RP11-563J2.2	3	1.85185	4.9	2.2
	CLIC4::SRRM1	2	1.23457	3.3	1.4
	EGFR::SEPT14	2	1.23457	3.3	1.4
	LANCL2::RP11-745C15.2	2	1.23457	3.3	1.4
	ABL1::SZRD1	1	0.617284	1.63934	0.719424
	ACVR1B::SCAF11	1	0.617284	1.63934	0.719424
	ADD2::C2orf42	1	0.617284	1.63934	0.719424
	AGAP2::KIF5A	1	0.617284	1.63934	0.719424
	ANTXR1::LINC01122	1	0.617284	1.63934	0.719424
	ARF4::GFRA2	1	0.617284	1.63934	0.719424
	ATP6V0A1::RALGAPA2	1	0.617284	1.63934	0.719424
	AVIL::CPM	1	0.617284	1.63934	0.719424
	BBS9::CREB5	1	0.617284	1.63934	0.719424
	BEST3::EGFR	1	0.617284	1.63934	0.719424
	C1R::RASSF9	1	0.617284	1.63934	0.719424
	C3orf62::PBRM1	1	0.617284	1.63934	0.719424
	CALD1::ADAM22	1	0.617284	1.63934	0.719424
	CAMK2B::PSPH	1	0.617284	1.63934	0.719424
	CAPZA2::MET	1	0.617284	1.63934	0.719424
	CCT6A::PDE1C	1	0.617284	1.63934	0.719424
	CD163L1::TSPAN31	1	0.617284	1.63934	0.719424
	CDK6::RP11-745C15.2	1	0.617284	1.63934	0.719424
	CELF2::ULK4	1	0.617284	1.63934	0.719424
	CEP78::GNAQ	1	0.617284	1.63934	0.719424
	CNOT1::FAM118B	1	0.617284	1.63934	0.719424
	CNOT2::LRP1	1	0.617284	1.63934	0.719424
	CNOT2::RBMS2	1	0.617284	1.63934	0.719424
	CREB5::ABCA13	1	0.617284	1.63934	0.719424
	CRY1::SCARB1	1	0.617284	1.63934	0.719424
	CTDSP2::FRS2	1	0.617284	1.63934	0.719424
	CTDSP2::GLI1	1	0.617284	1.63934	0.719424
	CTDSP2::INHBE	1	0.617284	1.63934	0.719424
	CTDSP2::SEC61G	1	0.617284	1.63934	0.719424
	DCTN2::RAB3IP	1	0.617284	1.63934	0.719424
	DPYSL3::JAKMIP2	1	0.617284	1.63934	0.719424
	EGFR::R3HDM2	1	0.617284	1.63934	0.719424
	EGFR::RP11-745C15.2	1	0.617284	1.63934	0.719424
	FRS2::KIF5A	1	0.617284	1.63934	0.719424
	GNAQ::CEP78	1	0.617284	1.63934	0.719424
	GTF3C4::LINC00698	1	0.617284	1.63934	0.719424
	HMGA2::LLPH	1	0.617284	1.63934	0.719424
	HRH1::EGFR-AS1	1	0.617284	1.63934	0.719424
	IFT74::DENND4C	1	0.617284	1.63934	0.719424
	ISY1::MARS	1	0.617284	1.63934	0.719424
	JAZF1::SEPT7P5	1	0.617284	1.63934	0.719424
	KCNMB4::CNOT2	1	0.617284	1.63934	0.719424
	KIF5A::AVIL	1	0.617284	1.63934	0.719424
	LAMA5::PSMD3	1	0.617284	1.63934	0.719424
	LANCL2::VOPP1	1	0.617284	1.63934	0.719424
	LINC00907::RP11-116O1	1	0.617284	1.63934	0.719424
	LINC00971::ROBO2	1	0.617284	1.63934	0.719424
	LRP1::CTDSP2	1	0.617284	1.63934	0.719424
	MALAT1::EGFR	1	0.617284	1.63934	0.719424
	MAPKAPK2::SOX13	1	0.617284	1.63934	0.719424
	MBD6::ARHGAP9	1	0.617284	1.63934	0.719424
	MITF::ST18	1	0.617284	1.63934	0.719424
	NFYA::RP3-340B19.3	1	0.617284	1.63934	0.719424
	NUDT3::MAP4	1	0.617284	1.63934	0.719424
	NUP214::TMOD1	1	0.617284	1.63934	0.719424
	OCIAD1::FRYL	1	0.617284	1.63934	0.719424
	PBX3::RPL35	1	0.617284	1.63934	0.719424
	PDE1C::CEP41	1	0.617284	1.63934	0.719424
	PDIA5::IQCB1	1	0.617284	1.63934	0.719424
	PHC3::EGFEM1P	1	0.617284	1.63934	0.719424
	PID1::DNER	1	0.617284	1.63934	0.719424
	PIK3CB::EPHB1	1	0.617284	1.63934	0.719424
	PTPRB::LRP1	1	0.617284	1.63934	0.719424
	R3HDM2::AVIL	1	0.617284	1.63934	0.719424
	RAB3IP::BEST3	1	0.617284	1.63934	0.719424
	RALA::SUGCT	1	0.617284	1.63934	0.719424
	RAP1B::ARHGEF25	1	0.617284	1.63934	0.719424
	RAP1B::LRP1	1	0.617284	1.63934	0.719424
	REEP5::EPB41L4A	1	0.617284	1.63934	0.719424
	RERE::PSMD6	1	0.617284	1.63934	0.719424
	RNF165::LINC00907	1	0.617284	1.63934	0.719424
	RNF41::RAB21	1	0.617284	1.63934	0.719424
	RP11-320P7.2::CNOT2	1	0.617284	1.63934	0.719424
	RP11-620J15.2::CD163L	1	0.617284	1.63934	0.719424
	SCARB1::KRT8P3	1	0.617284	1.63934	0.719424
	SEC61G::EGFR	1	0.617284	1.63934	0.719424
	SLC31A1::PRKAR2A	1	0.617284	1.63934	0.719424
	SLC35E3::EGFR	1	0.617284	1.63934	0.719424
	SLC4A8::TMEM132D	1	0.617284	1.63934	0.719424
	STAT3::CFAP61	1	0.617284	1.63934	0.719424
	SUCLG2::GLYCTK	1	0.617284	1.63934	0.719424
	SYNGAP1::DLG1	1	0.617284	1.63934	0.719424
	TBK1::TMPRSS12	1	0.617284	1.63934	0.719424
	TIGAR::MED21	1	0.617284	1.63934	0.719424
	TMCO3::USP24P1	1	0.617284	1.63934	0.719424
	TMEM132D::PPFIA2	1	0.617284	1.63934	0.719424
	TSFM::CCDC60	1	0.617284	1.63934	0.719424
	TSFM::KIF5A	1	0.617284	1.63934	0.719424
	USP22::TMC3	1	0.617284	1.63934	0.719424
	VPS53::VWDE	1	0.617284	1.63934	0.719424
	WIPI1::RP1-193H18.3	1	0.617284	1.63934	0.719424
	WSB1::SEZ6	1	0.617284	1.63934	0.719424
	XRCC5::LINC01614	1	0.617284	1.63934	0.719424
	ZMPSTE24::CACNA1D	1	0.617284	1.63934	0.719424

## Sheet: Supplementary Table S2A and S2B
	Supplementary Table S2A. The number of samples in which a fusion involving the gene was identified							Supplementary Table S2B. The number of fusions in which the gene was involved.
	Gene	No. Samples	% of all samples analyzed (N=139)	% of all samples with fusions (N=61)				Gene	No. fusions	% of all samples analyzed (N=139)	% of all samples with fusions (N=61)
	RP11-444D3.1	29	20.86	47.54				EGFR	7	5.04	11.48
	SOX5	29	20.86	47.54				CTDSP2	5	3.6	8.2
	LSAMP	13	9.35	21.31				CNOT2	4	2.88	6.56
	RP11-384F7.2	13	9.35	21.31				KIF5A	4	2.88	6.56
	NAV3	10	7.19	16.39				LRP1	4	2.88	6.56
	RP1-34H18.1	10	7.19	16.39				AVIL	3	2.16	4.92
	EGFR	8	5.76	13.11				RP11-745C15.2	3	2.16	4.92
	CTDSP2	5	3.6	8.2				BEST3	2	1.44	3.28
	CNOT2	4	2.88	6.56				CD163L1	2	1.44	3.28
	KIF5A	4	2.88	6.56				CEP78	2	1.44	3.28
	LRP1	4	2.88	6.56				CREB5	2	1.44	3.28
	RP1-161N10.1	4	2.88	6.56				FRS2	2	1.44	3.28
	RP11-745C15.2	4	2.88	6.56				GNAQ	2	1.44	3.28
	TENM1	4	2.88	6.56				LANCL2	2	1.44	3.28
	AVIL	3	2.16	4.92				LINC00907	2	1.44	3.28
	FGFR3	3	2.16	4.92				PDE1C	2	1.44	3.28
	LANCL2	3	2.16	4.92				R3HDM2	2	1.44	3.28
	PFKFB3J2.2	3	2.16	4.92				RAB3IP	2	1.44	3.28
	RP11-563J2.2	3	2.16	4.92				RAP1B	2	1.44	3.28
	TACC3	3	2.16	4.92				SCARB1	2	1.44	3.28
	BEST3	2	1.44	3.28				SEC61G	2	1.44	3.28
	CD163L1	2	1.44	3.28				TMEM132D	2	1.44	3.28
	CEP78	2	1.44	3.28				TSFM	2	1.44	3.28
	CLIC4	2	1.44	3.28				ABCA13	1	0.72	1.64
	CREB5	2	1.44	3.28				ABL1	1	0.72	1.64
	FRS2	2	1.44	3.28				ACVR1B	1	0.72	1.64
	GNAQ	2	1.44	3.28				ADAM22	1	0.72	1.64
	LINC00907	2	1.44	3.28				ADD2	1	0.72	1.64
	PDE1C	2	1.44	3.28				AGAP2	1	0.72	1.64
	R3HDM2	2	1.44	3.28				ANTXR1	1	0.72	1.64
	RAB3IP	2	1.44	3.28				ARF4	1	0.72	1.64
	RAP1B	2	1.44	3.28				ARHGAP9	1	0.72	1.64
	SCARB1	2	1.44	3.28				ARHGEF25	1	0.72	1.64
	SEC61G	2	1.44	3.28				ATP6V0A1	1	0.72	1.64
	SEPT14	2	1.44	3.28				BBS9	1	0.72	1.64
	SRRM1	2	1.44	3.28				C1R	1	0.72	1.64
	TMEM132D	2	1.44	3.28				C2orf42	1	0.72	1.64
	TSFM	2	1.44	3.28				C3orf62	1	0.72	1.64
	ABCA13	1	0.72	1.64				CACNA1D	1	0.72	1.64
	ABL1	1	0.72	1.64				CALD1	1	0.72	1.64
	ACVR1B	1	0.72	1.64				CAMK2B	1	0.72	1.64
	ADAM22	1	0.72	1.64				CAPZA2	1	0.72	1.64
	ADD2	1	0.72	1.64				CCDC60	1	0.72	1.64
	AGAP2	1	0.72	1.64				CCT6A	1	0.72	1.64
	ANTXR1	1	0.72	1.64				CDK6	1	0.72	1.64
	ARF4	1	0.72	1.64				CELF2	1	0.72	1.64
	ARHGAP9	1	0.72	1.64				CEP41	1	0.72	1.64
	ARHGEF25	1	0.72	1.64				CFAP61	1	0.72	1.64
	ATP6V0A1	1	0.72	1.64				CLIC4	1	0.72	1.64
	BBS9	1	0.72	1.64				CNOT1	1	0.72	1.64
	C1R	1	0.72	1.64				CPM	1	0.72	1.64
	C2orf42	1	0.72	1.64				CRY1	1	0.72	1.64
	C3orf62	1	0.72	1.64				DCTN2	1	0.72	1.64
	CACNA1D	1	0.72	1.64				DENND4C	1	0.72	1.64
	CALD1	1	0.72	1.64				DLG1	1	0.72	1.64
	CAMK2B	1	0.72	1.64				DNER	1	0.72	1.64
	CAPZA2	1	0.72	1.64				DPYSL3	1	0.72	1.64
	CCDC60	1	0.72	1.64				EGFEM1P	1	0.72	1.64
	CCT6A	1	0.72	1.64				EGFR-AS1	1	0.72	1.64
	CDK6	1	0.72	1.64				EPB41L4A	1	0.72	1.64
	CELF2	1	0.72	1.64				EPHB1	1	0.72	1.64
	CEP41	1	0.72	1.64				FAM118B	1	0.72	1.64
	CFAP61	1	0.72	1.64				FGFR3	1	0.72	1.64
	CNOT1	1	0.72	1.64				FRYL	1	0.72	1.64
	CPM	1	0.72	1.64				GFRA2	1	0.72	1.64
	CRY1	1	0.72	1.64				GLI1	1	0.72	1.64
	DCTN2	1	0.72	1.64				GLYCTK	1	0.72	1.64
	DENND4C	1	0.72	1.64				GTF3C4	1	0.72	1.64
	DLG1	1	0.72	1.64				HMGA2	1	0.72	1.64
	DNER	1	0.72	1.64				HRH1	1	0.72	1.64
	DPYSL3	1	0.72	1.64				IFT74	1	0.72	1.64
	EGFEM1P	1	0.72	1.64				INHBE	1	0.72	1.64
	EGFR-AS1	1	0.72	1.64				IQCB1	1	0.72	1.64
	EPB41L4A	1	0.72	1.64				ISY1	1	0.72	1.64
	EPHB1	1	0.72	1.64				JAKMIP2	1	0.72	1.64
	FAM118B	1	0.72	1.64				JAZF1	1	0.72	1.64
	FRYL	1	0.72	1.64				KCNMB4	1	0.72	1.64
	GFRA2	1	0.72	1.64				KRT8P3	1	0.72	1.64
	GLI1	1	0.72	1.64				LAMA5	1	0.72	1.64
	GLYCTK	1	0.72	1.64				LINC00698	1	0.72	1.64
	GTF3C4	1	0.72	1.64				LINC00971	1	0.72	1.64
	HMGA2	1	0.72	1.64				LINC01122	1	0.72	1.64
	HRH1	1	0.72	1.64				LINC01614	1	0.72	1.64
	IFT74	1	0.72	1.64				LLPH	1	0.72	1.64
	INHBE	1	0.72	1.64				LSAMP	1	0.72	1.64
	IQCB1	1	0.72	1.64				MALAT1	1	0.72	1.64
	ISY1	1	0.72	1.64				MAP4	1	0.72	1.64
	JAKMIP2	1	0.72	1.64				MAPKAPK2	1	0.72	1.64
	JAZF1	1	0.72	1.64				MARS	1	0.72	1.64
	KCNMB4	1	0.72	1.64				MBD6	1	0.72	1.64
	KRT8P3	1	0.72	1.64				MED21	1	0.72	1.64
	LAMA5	1	0.72	1.64				MET	1	0.72	1.64
	LINC00698	1	0.72	1.64				MITF	1	0.72	1.64
	LINC00971	1	0.72	1.64				NAV3	1	0.72	1.64
	LINC01122	1	0.72	1.64				NFYA	1	0.72	1.64
	LINC01614	1	0.72	1.64				NUDT3	1	0.72	1.64
	LLPH	1	0.72	1.64				NUP214	1	0.72	1.64
	MALAT1	1	0.72	1.64				OCIAD1	1	0.72	1.64
	MAP4	1	0.72	1.64				PBRM1	1	0.72	1.64
	MAPKAPK2	1	0.72	1.64				PBX3	1	0.72	1.64
	MARS	1	0.72	1.64				PDIA5	1	0.72	1.64
	MBD6	1	0.72	1.64				PFKFB3J2.2	1	0.72	1.64
	MED21	1	0.72	1.64				PHC3	1	0.72	1.64
	MET	1	0.72	1.64				PID1	1	0.72	1.64
	MITF	1	0.72	1.64				PIK3CB	1	0.72	1.64
	NFYA	1	0.72	1.64				PPFIA2	1	0.72	1.64
	NUDT3	1	0.72	1.64				PRKAR2A	1	0.72	1.64
	NUP214	1	0.72	1.64				PSMD3	1	0.72	1.64
	OCIAD1	1	0.72	1.64				PSMD6	1	0.72	1.64
	PBRM1	1	0.72	1.64				PSPH	1	0.72	1.64
	PBX3	1	0.72	1.64				PTPRB	1	0.72	1.64
	PDIA5	1	0.72	1.64				RAB21	1	0.72	1.64
	PHC3	1	0.72	1.64				RALA	1	0.72	1.64
	PID1	1	0.72	1.64				RALGAPA2	1	0.72	1.64
	PIK3CB	1	0.72	1.64				RASSF9	1	0.72	1.64
	PPFIA2	1	0.72	1.64				RBMS2	1	0.72	1.64
	PRKAR2A	1	0.72	1.64				REEP5	1	0.72	1.64
	PSMD3	1	0.72	1.64				RERE	1	0.72	1.64
	PSMD6	1	0.72	1.64				RNF165	1	0.72	1.64
	PSPH	1	0.72	1.64				RNF41	1	0.72	1.64
	PTPRB	1	0.72	1.64				ROBO2	1	0.72	1.64
	RAB21	1	0.72	1.64				RP1-161N10.1	1	0.72	1.64
	RALA	1	0.72	1.64				RP1-193H18.3	1	0.72	1.64
	RALGAPA2	1	0.72	1.64				RP1-34H18.1	1	0.72	1.64
	RASSF9	1	0.72	1.64				RP11-116O18.3	1	0.72	1.64
	RBMS2	1	0.72	1.64				RP11-320P7.2	1	0.72	1.64
	REEP5	1	0.72	1.64				RP11-384F7.2	1	0.72	1.64
	RERE0	1	0.72	1.64				RP11-444D3.1	1	0.72	1.64
	RNF165	1	0.72	1.64				RP11-563J2.2	1	0.72	1.64
	RNF41	1	0.72	1.64				RP11-620J15.2	1	0.72	1.64
	ROBO2	1	0.72	1.64				RP3-340B19.3	1	0.72	1.64
	RP1-193H18.3	1	0.72	1.64				RPL35	1	0.72	1.64
	RP11-116O18.3	1	0.72	1.64				SCAF11	1	0.72	1.64
	RP11-320P7.2	1	0.72	1.64				SEPT14	1	0.72	1.64
	RP11-620J15.2	1	0.72	1.64				SEPT7P5	1	0.72	1.64
	RP3-340B19.3	1	0.72	1.64				SEZ6	1	0.72	1.64
	RPL35	1	0.72	1.64				SLC31A1	1	0.72	1.64
	SCAF11	1	0.72	1.64				SLC35E3	1	0.72	1.64
	SEPT7P5	1	0.72	1.64				SLC4A8	1	0.72	1.64
	SEZ6	1	0.72	1.64				SOX13	1	0.72	1.64
	SLC31A1	1	0.72	1.64				SOX5	1	0.72	1.64
	SLC35E3	1	0.72	1.64				SRRM1	1	0.72	1.64
	SLC4A8	1	0.72	1.64				ST18	1	0.72	1.64
	SOX13	1	0.72	1.64				STAT3	1	0.72	1.64
	ST18	1	0.72	1.64				SUCLG2	1	0.72	1.64
	STAT3	1	0.72	1.64				SUGCT	1	0.72	1.64
	SUCLG2	1	0.72	1.64				SYNGAP1	1	0.72	1.64
	SUGCT	1	0.72	1.64				SZRD1	1	0.72	1.64
	SYNGAP1	1	0.72	1.64				TACC3	1	0.72	1.64
	SZRD1	1	0.72	1.64				TBK1	1	0.72	1.64
	TBK1	1	0.72	1.64				TENM1	1	0.72	1.64
	TIGAR	1	0.72	1.64				TIGAR	1	0.72	1.64
	TMC3	1	0.72	1.64				TMC3	1	0.72	1.64
	TMCO3	1	0.72	1.64				TMCO3	1	0.72	1.64
	TMOD1	1	0.72	1.64				TMOD1	1	0.72	1.64
	TMPRSS12	1	0.72	1.64				TMPRSS12	1	0.72	1.64
	TSPAN31	1	0.72	1.64				TSPAN31	1	0.72	1.64
	ULK4	1	0.72	1.64				ULK4	1	0.72	1.64
	USP22	1	0.72	1.64				USP22	1	0.72	1.64
	USP24P1	1	0.72	1.64				USP24P1	1	0.72	1.64
	VOPP1	1	0.72	1.64				VOPP1	1	0.72	1.64
	VPS53	1	0.72	1.64				VPS53	1	0.72	1.64
	VWDE	1	0.72	1.64				VWDE	1	0.72	1.64
	WIPI1	1	0.72	1.64				WIPI1	1	0.72	1.64
	WSB1	1	0.72	1.64				WSB1	1	0.72	1.64
	XRCC5	1	0.72	1.64				XRCC5	1	0.72	1.64
	ZMPSTE24	1	0.72	1.64				ZMPSTE24	1	0.72	1.64

## Sheet: Supplementary Table S3A,B,C,D
		Supplementary Table S3A. Genes that are known oncogenes or tumor suppressor genes (TSGs) (N=20							Supplementary Table S3B. Genes associated with cancer but not known oncogenes or TSGs (N=16)
		Gene	Oncogene or TSG	Cancer- Related?	In fusions with other genes in gliomas?	Possible TSG?			Gene	Cancer -related?	In fusions with other genes in gliomas?
		PBRM1	Proto-oncogene	Yes	LG				ACVR1B	Yes	No
		FGFR3	Oncogene	Yes	with TACC3 in glioma				ARHGAP9	Yes	No
		GNAQ	Oncogene	Yes	No				CAMK2B	Yes	No
		MALAT1	Oncogene	Yes	No				CLIC4	Yes	GB
		MITF	Oncogene	Yes	No				DLG1	Yes	No
		RERE	Oncogene	Yes	LG				FRYL	Yes	No
		LSAMP	Possible TSG	No	LG	Yes			INHBE	Yes	No
		VPS53	Possible TSG	No	LG	Yes			MAP4	Yes	LG
		XRCC5	Possible TSG	No	LG	Yes			MAPKAPK2	Yes	No
		CDK6	Oncogene or TSG	Yes	No	Yes			MARS	Yes	GB
		GLI1	Oncogene or TSG	Yes	LG & GB	Yes			PBX3	Yes	No
		STAT3	Oncogene or TSG	Yes	No	Yes			RALA	Yes	GB
		USP22	Oncogene or TSG	No	No	Yes			RAP1B	Yes	GB
		ABL1	Oncogene or TSG	Yes	No				SCARB1	Yes	LG
		AGAP2	Oncogene or TSG	Yes	GB				SOX5	Yes	LG
		EGFR	Oncogene or TSG	Yes	LG & GB				TACC3	Yes	With FGFR3 in glioma
		HMGA2	Oncogene or TSG	Yes	GB
		JAZF1	Oncogene or TSG	Yes	LG & GB
		MET	Oncogene or TSG	Yes	GB
		NUP214	Oncogene or TSG	Yes	LG
		Supplementary Table S3C. Genes that are not known oncogenes or TSGs and are not associated with cancer but are involved in fusions with other genes in gliomas (N=32)								Supplementary Table S3D. Genes that are not oncogenes or TSGs, have not previously been described in cancer, and are not involved in fusions in gliomas (N=99)
		Gene	In fusions with other genes in gliomas?							ABCA13	JAKMIP2	ROBO2	VWDE
		CCDC60	LG							ADAM22	KCNMB4	RP1-161N10.1	WIPI1
		CCT6A	LG							ADD2	KRT8P3	RP1-193H18.3	ZMPSTE24
		CNOT2	LG							ANTXR1	LAMA5	RP1-34H18.1
		DCTN2	LG							ARF4	LINC00698	RP11-116O18.3
		EPHB1	LG							ARHGEF25	LINC00907	RP11-320P7.2
		GTF3C4	LG							BBS9	LINC00971	RP11-384F7.2
		IFT74	LG							BEST3	LINC01122	RP11-444D3.1
		ISY1	LG							C1R	LINC01614	RP11-563J2.2
		PSMD3	LG							C2orf42	LLPH	RP11-620J15.2
		PTPRB	LG							C3orf62	MBD6	RP11-745C15.2
		RNF165	LG							CACNA1D	MED21	RP3-340B19.3
		SLC31A1	LG							CALD1	NAV3	RPL35
		TMC3	LG							CAPZA2	NFYA	SCAF11
		TMEM132D	LG							CD163L1	NUDT3	SEC61G
		ULK4	LG							CELF2	OCIAD1	SEPT7P5
		ATP6V0A1	GB							CEP41	PDE1C	SEZ6
		AVIL	GB							CEP78	PDIA5	SLC4A8
		CPM	GB							CFAP61	PFKFB3J2.2	SRRM1
		CREB5	GB							CNOT1	PHC3	ST18
		LANCL2	GB							CRY1	PID1	SUCLG2
		LRP1	GB							DENND4C	PIK3CB	SUGCT
		PPFIA2	GB							DNER	PRKAR2A	SYNGAP1
		R3HDM2	GB							DPYSL3	PSMD6	SZRD1
		SLC35E3	GB							EGFEM1P	PSPH	TBK1
		SOX13	GB							EGFR-AS1	RAB21	TENM1
		TSPAN31	GB							EPB41L4A	RAB3IP	TIGAR
		WSB1	GB							FAM118B	RALGAPA2	TMCO3
		CTDSP2	LG & GB							GFRA2	RASSF9	TMOD1
		KIF5A	LG & GB							GLYCTK	RBMS2	TMPRSS12
		SEPTIN14	LG & GB							HRH1	REEP5	USP24P1
		TSFM	LG & GB							IQCB1	RNF41	VOPP1
		FRS2	GB
