# Supplementary material for: In silico validation of RNA-Seq results can identify gene fusions with oncogenic potential in glioblastoma
Source: Sci Rep. 2022 Aug 24;12:14439. doi: 10.1038/s41598-022-18608-8 (PMC9402576; doi:10.1038/s41598-022-18608-8)
Supplement: Supplementary file 2 — Supplementary Information 2. [file 41598_2022_18608_MOESM2_ESM.xlsx]

## Sheet: Suppl Table S1_Fusions
	Supplementary Table S1. 103 fusions detected in 61 of 139 glioblastoma patients
	Fusion	Times detected	% of all fusions detected	% of all samples with fusions (N=61)	% of all samples analyzed (N=139)
	RP11-444D3.1::SOX5	29	17.9012	47.5	20.9
	RP11-384F7.2::LSAMP	13	8.02469	21.3	9.4
	RP1-34H18.1::NAV3	10	6.17284	16.4	7.2
	RP1-161N10.1::TENM1	4	2.46914	6.6	2.9
	FGFR3::TACC3	3	1.85185	4.9	2.2		101 fusions were detected more than once in the same sample at different breakpoints.
	PFKFB3::RP11-563J2.2	3	1.85185	4.9	2.2
	CLIC4::SRRM1	2	1.23457	3.3	1.4		59 fusions were found in only one sample.
	EGFR::SEPT14	2	1.23457	3.3	1.4
	LANCL2::RP11-745C15.2	2	1.23457	3.3	1.4
	ABL1::SZRD1	1	0.617284	1.63934	0.719424
	ACVR1B::SCAF11	1	0.617284
	ADD2::C2orf42	1	0.617284
	AGAP2::KIF5A	1	0.617284
	ANTXR1::LINC01122	1	0.617284
	ARF4::GFRA2	1	0.617284
	ATP6V0A1::RALGAPA2	1	0.617284
	AVIL::CPM	1	0.617284
	BBS9::CREB5	1	0.617284
	BEST3::EGFR	1	0.617284
	C1R::RASSF9	1	0.617284
	C3orf62::PBRM1	1	0.617284
	CALD1::ADAM22	1	0.617284
	CAMK2B::PSPH	1	0.617284
	CAPZA2::MET	1	0.617284
	CCT6A::PDE1C	1	0.617284
	CD163L1::TSPAN31	1	0.617284
	CDK6::RP11-745C15.2	1	0.617284
	CELF2::ULK4	1	0.617284
	CEP78::GNAQ	1	0.617284
	CNOT1::FAM118B	1	0.617284
	CNOT2::LRP1	1	0.617284
	CNOT2::RBMS2	1	0.617284
	CREB5::ABCA13	1	0.617284
	CRY1::SCARB1	1	0.617284
	CTDSP2::FRS2	1	0.617284
	CTDSP2::GLI1	1	0.617284
	CTDSP2::INHBE	1	0.617284
	CTDSP2::SEC61G	1	0.617284
	DCTN2::RAB3IP	1	0.617284
	DPYSL3::JAKMIP2	1	0.617284
	EGFR::R3HDM2	1	0.617284
	EGFR::RP11-745C15.2	1	0.617284
	FRS2::KIF5A	1	0.617284
	GNAQ::CEP78	1	0.617284
	GTF3C4::LINC00698	1	0.617284
	HMGA2::LLPH	1	0.617284
	HRH1::EGFR-AS1	1	0.617284
	IFT74::DENND4C	1	0.617284
	ISY1::MARS	1	0.617284
	JAZF1::SEPT7P5	1	0.617284
	KCNMB4::CNOT2	1	0.617284
	KIF5A::AVIL	1	0.617284
	LAMA5::PSMD3	1	0.617284
	LANCL2::VOPP1	1	0.617284
	LINC00907::RP11-116O1	1	0.617284
	LINC00971::ROBO2	1	0.617284
	LRP1::CTDSP2	1	0.617284
	MALAT1::EGFR	1	0.617284
	MAPKAPK2::SOX13	1	0.617284
	MBD6::ARHGAP9	1	0.617284
	MITF::ST18	1	0.617284
	NFYA::RP3-340B19.3	1	0.617284
	NUDT3::MAP4	1	0.617284
	NUP214::TMOD1	1	0.617284
	OCIAD1::FRYL	1	0.617284
	PBX3::RPL35	1	0.617284
	PDE1C::CEP41	1	0.617284
	PDIA5::IQCB1	1	0.617284
	PHC3::EGFEM1P	1	0.617284
	PID1::DNER	1	0.617284
	PIK3CB::EPHB1	1	0.617284
	PTPRB::LRP1	1	0.617284
	R3HDM2::AVIL	1	0.617284
	RAB3IP::BEST3	1	0.617284
	RALA::SUGCT	1	0.617284
	RAP1B::ARHGEF25	1	0.617284
	RAP1B::LRP1	1	0.617284
	REEP5::EPB41L4A	1	0.617284
	RERE::PSMD6	1	0.617284
	RNF165::LINC00907	1	0.617284
	RNF41::RAB21	1	0.617284
	RP11-320P7.2::CNOT2	1	0.617284
	RP11-620J15.2::CD163L	1	0.617284
	SCARB1::KRT8P3	1	0.617284
	SEC61G::EGFR	1	0.617284
	SLC31A1::PRKAR2A	1	0.617284
	SLC35E3::EGFR	1	0.617284
	SLC4A8::TMEM132D	1	0.617284
	STAT3::CFAP61	1	0.617284
	SUCLG2::GLYCTK	1	0.617284
	SYNGAP1::DLG1	1	0.617284
	TBK1::TMPRSS12	1	0.617284
	TIGAR::MED21	1	0.617284
	TMCO3::USP24P1	1	0.617284
	TMEM132D::PPFIA2	1	0.617284
	TSFM::CCDC60	1	0.617284
	TSFM::KIF5A	1	0.617284
	USP22::TMC3	1	0.617284
	VPS53::VWDE	1	0.617284
	WIPI1::RP1-193H18.3	1	0.617284
	WSB1::SEZ6	1	0.617284
	XRCC5::LINC01614	1	0.617284
	ZMPSTE24::CACNA1D	1	0.617284

## Sheet: Suppl Table S2_Genes involved
	Supplementary Table S2A. Genes involved in 103 gene fusions identified in 61 FFPE tumor samples from 61 glioblastoma patients, showing the number of samples in which a fusion involving the gene was identified.							Supplementary Table S2B. Genes involved in 103 gene fusions, showing the number of fusions in which the gene was involved.
		No. samples	% of all samples	% of all samples with fusions					No. fusions	% of all samples	% of all samples with fusions
	RP11-444D3.1	29	20.86	47.54				EGFR	7	5.04	11.48
	SOX5	29	20.86	47.54				CTDSP2	5	3.6	8.2
	LSAMP	13	9.35	21.31				CNOT2	4	2.88	6.56
	RP11-384F7.2	13	9.35	21.31				KIF5A	4	2.88	6.56
	NAV3	10	7.19	16.39				LRP1	4	2.88	6.56
	RP1-34H18.1	10	7.19	16.39				AVIL	3	2.16	4.92
	EGFR	8	5.76	13.11				RP11-745C15.2	3	2.16	4.92
	CTDSP2	5	3.6	8.2				BEST3	2	1.44	3.28
	CNOT2	4	2.88	6.56				CD163L1	2	1.44	3.28
	KIF5A	4	2.88	6.56				CEP78	2	1.44	3.28
	LRP1	4	2.88	6.56				CREB5	2	1.44	3.28
	RP1-161N10.1	4	2.88	6.56				FRS2	2	1.44	3.28
	RP11-745C15.2	4	2.88	6.56				GNAQ	2	1.44	3.28
	TENM1	4	2.88	6.56				LANCL2	2	1.44	3.28
	AVIL	3	2.16	4.92				LINC00907	2	1.44	3.28
	FGFR3	3	2.16	4.92				PDE1C	2	1.44	3.28
	LANCL2	3	2.16	4.92				R3HDM2	2	1.44	3.28
	PFKFB3J2.2	3	2.16	4.92				RAB3IP	2	1.44	3.28
	RP11-563J2.2	3	2.16	4.92				RAP1B	2	1.44	3.28
	TACC3	3	2.16	4.92				SCARB1	2	1.44	3.28
	BEST3	2	1.44	3.28				SEC61G	2	1.44	3.28
	CD163L1	2	1.44	3.28				TMEM132D	2	1.44	3.28
	CEP78	2	1.44	3.28				TSFM	2	1.44	3.28
	CLIC4	2	1.44	3.28				ABCA13	1	0.72	1.64
	CREB5	2	1.44	3.28				ABL1	1	0.72	1.64
	FRS2	2	1.44	3.28				ACVR1B	1	0.72	1.64
	GNAQ	2	1.44	3.28				ADAM22	1	0.72	1.64
	LINC00907	2	1.44	3.28				ADD2	1	0.72	1.64
	PDE1C	2	1.44	3.28				AGAP2	1	0.72	1.64
	R3HDM2	2	1.44	3.28				ANTXR1	1	0.72	1.64
	RAB3IP	2	1.44	3.28				ARF4	1	0.72	1.64
	RAP1B	2	1.44	3.28				ARHGAP9	1	0.72	1.64
	SCARB1	2	1.44	3.28				ARHGEF25	1	0.72	1.64
	SEC61G	2	1.44	3.28				ATP6V0A1	1	0.72	1.64
	SEPT14	2	1.44	3.28				BBS9	1	0.72	1.64
	SRRM1	2	1.44	3.28				C1R	1	0.72	1.64
	TMEM132D	2	1.44	3.28				C2orf42	1	0.72	1.64
	TSFM	2	1.44	3.28				C3orf62	1	0.72	1.64
	ABCA13	1	0.72	1.64				CACNA1D	1	0.72	1.64
	ABL1	1	0.72	1.64				CALD1	1	0.72	1.64
	ACVR1B	1	0.72	1.64				CAMK2B	1	0.72	1.64
	ADAM22	1	0.72	1.64				CAPZA2	1	0.72	1.64
	ADD2	1	0.72	1.64				CCDC60	1	0.72	1.64
	AGAP2	1	0.72	1.64				CCT6A	1	0.72	1.64
	ANTXR1	1	0.72	1.64				CDK6	1	0.72	1.64
	ARF4	1	0.72	1.64				CELF2	1	0.72	1.64
	ARHGAP9	1	0.72	1.64				CEP41	1	0.72	1.64
	ARHGEF25	1	0.72	1.64				CFAP61	1	0.72	1.64
	ATP6V0A1	1	0.72	1.64				CLIC4	1	0.72	1.64
	BBS9	1	0.72	1.64				CNOT1	1	0.72	1.64
	C1R	1	0.72	1.64				CPM	1	0.72	1.64
	C2orf42	1	0.72	1.64				CRY1	1	0.72	1.64
	C3orf62	1	0.72	1.64				DCTN2	1	0.72	1.64
	CACNA1D	1	0.72	1.64				DENND4C	1	0.72	1.64
	CALD1	1	0.72	1.64				DLG1	1	0.72	1.64
	CAMK2B	1	0.72	1.64				DNER	1	0.72	1.64
	CAPZA2	1	0.72	1.64				DPYSL3	1	0.72	1.64
	CCDC60	1	0.72	1.64				EGFEM1P	1	0.72	1.64
	CCT6A	1	0.72	1.64				EGFR-AS1	1	0.72	1.64
	CDK6	1	0.72	1.64				EPB41L4A	1	0.72	1.64
	CELF2	1	0.72	1.64				EPHB1	1	0.72	1.64
	CEP41	1	0.72	1.64				FAM118B	1	0.72	1.64
	CFAP61	1	0.72	1.64				FGFR3	1	0.72	1.64
	CNOT1	1	0.72	1.64				FRYL	1	0.72	1.64
	CPM	1	0.72	1.64				GFRA2	1	0.72	1.64
	CRY1	1	0.72	1.64				GLI1	1	0.72	1.64
	DCTN2	1	0.72	1.64				GLYCTK	1	0.72	1.64
	DENND4C	1	0.72	1.64				GTF3C4	1	0.72	1.64
	DLG1	1	0.72	1.64				HMGA2	1	0.72	1.64
	DNER	1	0.72	1.64				HRH1	1	0.72	1.64
	DPYSL3	1	0.72	1.64				IFT74	1	0.72	1.64
	EGFEM1P	1	0.72	1.64				INHBE	1	0.72	1.64
	EGFR-AS1	1	0.72	1.64				IQCB1	1	0.72	1.64
	EPB41L4A	1	0.72	1.64				ISY1	1	0.72	1.64
	EPHB1	1	0.72	1.64				JAKMIP2	1	0.72	1.64
	FAM118B	1	0.72	1.64				JAZF1	1	0.72	1.64
	FRYL	1	0.72	1.64				KCNMB4	1	0.72	1.64
	GFRA2	1	0.72	1.64				KRT8P3	1	0.72	1.64
	GLI1	1	0.72	1.64				LAMA5	1	0.72	1.64
	GLYCTK	1	0.72	1.64				LINC00698	1	0.72	1.64
	GTF3C4	1	0.72	1.64				LINC00971	1	0.72	1.64
	HMGA2	1	0.72	1.64				LINC01122	1	0.72	1.64
	HRH1	1	0.72	1.64				LINC01614	1	0.72	1.64
	IFT74	1	0.72	1.64				LLPH	1	0.72	1.64
	INHBE	1	0.72	1.64				LSAMP	1	0.72	1.64
	IQCB1	1	0.72	1.64				MALAT1	1	0.72	1.64
	ISY1	1	0.72	1.64				MAP4	1	0.72	1.64
	JAKMIP2	1	0.72	1.64				MAPKAPK2	1	0.72	1.64
	JAZF1	1	0.72	1.64				MARS	1	0.72	1.64
	KCNMB4	1	0.72	1.64				MBD6	1	0.72	1.64
	KRT8P3	1	0.72	1.64				MED21	1	0.72	1.64
	LAMA5	1	0.72	1.64				MET	1	0.72	1.64
	LINC00698	1	0.72	1.64				MITF	1	0.72	1.64
	LINC00971	1	0.72	1.64				NAV3	1	0.72	1.64
	LINC01122	1	0.72	1.64				NFYA	1	0.72	1.64
	LINC01614	1	0.72	1.64				NUDT3	1	0.72	1.64
	LLPH	1	0.72	1.64				NUP214	1	0.72	1.64
	MALAT1	1	0.72	1.64				OCIAD1	1	0.72	1.64
	MAP4	1	0.72	1.64				PBRM1	1	0.72	1.64
	MAPKAPK2	1	0.72	1.64				PBX3	1	0.72	1.64
	MARS	1	0.72	1.64				PDIA5	1	0.72	1.64
	MBD6	1	0.72	1.64				PFKFB3J2.2	1	0.72	1.64
	MED21	1	0.72	1.64				PHC3	1	0.72	1.64
	MET	1	0.72	1.64				PID1	1	0.72	1.64
	MITF	1	0.72	1.64				PIK3CB	1	0.72	1.64
	NFYA	1	0.72	1.64				PPFIA2	1	0.72	1.64
	NUDT3	1	0.72	1.64				PRKAR2A	1	0.72	1.64
	NUP214	1	0.72	1.64				PSMD3	1	0.72	1.64
	OCIAD1	1	0.72	1.64				PSMD6	1	0.72	1.64
	PBRM1	1	0.72	1.64				PSPH	1	0.72	1.64
	PBX3	1	0.72	1.64				PTPRB	1	0.72	1.64
	PDIA5	1	0.72	1.64				RAB21	1	0.72	1.64
	PHC3	1	0.72	1.64				RALA	1	0.72	1.64
	PID1	1	0.72	1.64				RALGAPA2	1	0.72	1.64
	PIK3CB	1	0.72	1.64				RASSF9	1	0.72	1.64
	PPFIA2	1	0.72	1.64				RBMS2	1	0.72	1.64
	PRKAR2A	1	0.72	1.64				REEP5	1	0.72	1.64
	PSMD3	1	0.72	1.64				RERE	1	0.72	1.64
	PSMD6	1	0.72	1.64				RNF165	1	0.72	1.64
	PSPH	1	0.72	1.64				RNF41	1	0.72	1.64
	PTPRB	1	0.72	1.64				ROBO2	1	0.72	1.64
	RAB21	1	0.72	1.64				RP1-161N10.1	1	0.72	1.64
	RALA	1	0.72	1.64				RP1-193H18.3	1	0.72	1.64
	RALGAPA2	1	0.72	1.64				RP1-34H18.1	1	0.72	1.64
	RASSF9	1	0.72	1.64				RP11-116O18.3	1	0.72	1.64
	RBMS2	1	0.72	1.64				RP11-320P7.2	1	0.72	1.64
	REEP5	1	0.72	1.64				RP11-384F7.2	1	0.72	1.64
	RERE0	1	0.72	1.64				RP11-444D3.1	1	0.72	1.64
	RNF165	1	0.72	1.64				RP11-563J2.2	1	0.72	1.64
	RNF41	1	0.72	1.64				RP11-620J15.2	1	0.72	1.64
	ROBO2	1	0.72	1.64				RP3-340B19.3	1	0.72	1.64
	RP1-193H18.3	1	0.72	1.64				RPL35	1	0.72	1.64
	RP11-116O18.3	1	0.72	1.64				SCAF11	1	0.72	1.64
	RP11-320P7.2	1	0.72	1.64				SEPT14	1	0.72	1.64
	RP11-620J15.2	1	0.72	1.64				SEPT7P5	1	0.72	1.64
	RP3-340B19.3	1	0.72	1.64				SEZ6	1	0.72	1.64
	RPL35	1	0.72	1.64				SLC31A1	1	0.72	1.64
	SCAF11	1	0.72	1.64				SLC35E3	1	0.72	1.64
	SEPT7P5	1	0.72	1.64				SLC4A8	1	0.72	1.64
	SEZ6	1	0.72	1.64				SOX13	1	0.72	1.64
	SLC31A1	1	0.72	1.64				SOX5	1	0.72	1.64
	SLC35E3	1	0.72	1.64				SRRM1	1	0.72	1.64
	SLC4A8	1	0.72	1.64				ST18	1	0.72	1.64
	SOX13	1	0.72	1.64				STAT3	1	0.72	1.64
	ST18	1	0.72	1.64				SUCLG2	1	0.72	1.64
	STAT3	1	0.72	1.64				SUGCT	1	0.72	1.64
	SUCLG2	1	0.72	1.64				SYNGAP1	1	0.72	1.64
	SUGCT	1	0.72	1.64				SZRD1	1	0.72	1.64
	SYNGAP1	1	0.72	1.64				TACC3	1	0.72	1.64
	SZRD1	1	0.72	1.64				TBK1	1	0.72	1.64
	TBK1	1	0.72	1.64				TENM1	1	0.72	1.64
	TIGAR	1	0.72	1.64				TIGAR	1	0.72	1.64
	TMC3	1	0.72	1.64				TMC3	1	0.72	1.64
	TMCO3	1	0.72	1.64				TMCO3	1	0.72	1.64
	TMOD1	1	0.72	1.64				TMOD1	1	0.72	1.64
	TMPRSS12	1	0.72	1.64				TMPRSS12	1	0.72	1.64
	TSPAN31	1	0.72	1.64				TSPAN31	1	0.72	1.64
	ULK4	1	0.72	1.64				ULK4	1	0.72	1.64
	USP22	1	0.72	1.64				USP22	1	0.72	1.64
	USP24P1	1	0.72	1.64				USP24P1	1	0.72	1.64
	VOPP1	1	0.72	1.64				VOPP1	1	0.72	1.64
	VPS53	1	0.72	1.64				VPS53	1	0.72	1.64
	VWDE	1	0.72	1.64				VWDE	1	0.72	1.64
	WIPI1	1	0.72	1.64				WIPI1	1	0.72	1.64
	WSB1	1	0.72	1.64				WSB1	1	0.72	1.64
	XRCC5	1	0.72	1.64				XRCC5	1	0.72	1.64
	ZMPSTE24	1	0.72	1.64				ZMPSTE24	1	0.72	1.64

## Sheet: Suppl Table S3_Types of genes
		Supplementary Table S3. Classification of genes involved in 103 gene fusions identified in 61 glioblastoma samples.
		S3A. Genes that are known oncogenes or tumor suppressor genes (TSGs) (N=20)							S3B. Genes associated with cancer but not known oncogenes or TSGs (N=16)
		Gene	Oncogene or TSG	Cancer-related?	In fusions with other genes in gliomas?	Possible TSG?			Gene	Cancer-related?	In fusions with other genes in gliomas?
		PBRM1	Oncogene	Yes	LG				ACVR1B	Yes	No
		FGFR3	Oncogene	Yes	With TACC3 in glioma				ARHGAP9	Yes	No
		GNAQ	Oncogene	Yes	No				CAMK2B	Yes	No
		MALAT1	Oncogene	Yes	No				CLIC4	Yes	GB
		MITF	Oncogene	Yes	No				DLG1	Yes	No
		RERE	Oncogene	Yes	LG				FRYL	Yes	No
		LSAMP	Possible TSG	No	LG	Yes			INHBE	Yes	No
		VPS53	Possible TSG	No	LG	Yes			MAP4	Yes	LG
		XRCC5	Possible TSG	No	LG	Yes			MAPKAPK2	Yes	No
		CDK6	Oncogene or TSG	Yes	No	Yes			MARS	Yes	GB
		GLI1	Oncogene or TSG	Yes	LG & GB	Yes			PBX3	Yes	No
		STAT3	Oncogene or TSG	Yes	No	Yes			RALA	Yes	GB
		USP22	Oncogene or TSG	No	No	Yes			RAP1B	Yes	GB
		ABL1	Oncogene or TSG	Yes	No				SCARB1	Yes	LG
		AGAP2	Oncogene or TSG	Yes	GB				SOX5	Yes	LG
		EGFR	Oncogene or TSG	Yes	LG & GB				TACC3	Yes	With FGFR3 in glioma
		HMGA2	Oncogene or TSG	Yes	GB
		JAZF1	Oncogene or TSG	Yes	LG & GB
		MET	Oncogene or TSG	Yes	GB
		NUP214	Oncogene or TSG	Yes	LG
		S3C. Genes not known oncogenes or TSGs and not associated with cancer but involved in fusions with other genes in gliomas (N=32)							S3D. Genes not oncogenes or TSGs, not previously described in cancer and not involved in fusions in gliomas
		Gene	Cancer-related?	In fusions with other genes in gliomas?					ABCA13	JAKMIP2	ROBO2	VWDE
		CCDC60	No	LG					ADAM22	KCNMB4	RP1-161N10.1	WIPI1
		CCT6A	No	LG					ADD2	KRT8P3	RP1-193H18.3	ZMPSTE24
		CNOT2	No	LG					ANTXR1	LAMA5	RP1-34H18.1
		DCTN2	No	LG					ARF4	LINC00698	RP11-116O18.3
		EPHB1	No	LG					ARHGEF25	LINC00907	RP11-320P7.2
		GTF3C4	No	LG					BBS9	LINC00971	RP11-384F7.2
		IFT74	No	LG					BEST3	LINC01122	RP11-444D3.1
		ISY1	No	LG					C1R	LINC01614	RP11-563J2.2
		PSMD3	No	LG					C2orf42	LLPH	RP11-620J15.2
		PTPRB	No	LG					C3orf62	MBD6	RP11-745C15.2
		RNF165	No	LG					CACNA1D	MED21	RP3-340B19.3
		SLC31A1	No	LG					CALD1	NAV3	RPL35
		TMC3	No	LG					CAPZA2	NFYA	SCAF11
		TMEM132D	No	LG					CD163L1	NUDT3	SEC61G
		ULK4	No	LG					CELF2	OCIAD1	SEPT7P5
		ATP6V0A1	No	GB					CEP41	PDE1C	SEZ6
		AVIL	No	GB					CEP78	PDIA5	SLC4A8
		CPM	No	GB					CFAP61	PFKFB3J2.2	SRRM1
		CREB5	No	GB					CNOT1	PHC3	ST18
		LANCL2	No	GB					CRY1	PID1	SUCLG2
		LRP1	No	GB					DENND4C	PIK3CB	SUGCT
		PPFIA2	No	GB					DNER	PRKAR2A	SYNGAP1
		R3HDM2	No	GB					DPYSL3	PSMD6	SZRD1
		SLC35E3	No	GB					EGFEM1P	PSPH	TBK1
		SOX13	No	GB					EGFR-AS1	RAB21	TENM1
		TSPAN31	No	GB					EPB41L4A	RAB3IP	TIGAR
		WSB1	No	GB					FAM118B	RALGAPA2	TMCO3
		CTDSP2	No	LG & GB					GFRA2	RASSF9	TMOD1
		KIF5A	No	LG & GB					GLYCTK	RBMS2	TMPRSS12
		SEPTIN14	No	LG & GB					HRH1	REEP5	USP24P1
		TSFM	No	LG & GB					IQCB1	RNF41	VOPP1
		FRS2	No	GB

## Sheet: Excel1, Sheet1 Oncogenic fusion
	Case ID	Fusion Name	LeftBreakpoint	RightBreakpoint	seq_ref_left	LeftExon	left aa	seq_ref_right	RightExon	right aa	JunctionReadCount	SpanningFragCount	Oncofuse P_VAL_CORR (passenger <0,05)	Oncofuse DRIVER probability (>0,75)	described in glioma	annots	DOMAIN_LEFT_5_ONCOFUSE	DOMAIN_RIGHT3_ONCOFUSE	5_DOMAINS_BROKEN	3_DOMAINS_BROKEN	domain_left	domain_right
Fusions previously described in cancer (N=6)
	AA6364	EGFR::SEPTIN14	chr7:55200413:+	chr7:55796092:-	NM_005228.5	24	1-982	NM_207366.3	10	374-432	68	3	0.136177	0.976729	Low grade and GBM	INTRACHROMOSOMAL	Serine-threonine/tyrosine-protein kinase catalytic domain[Domain];Furin-like repeat[Repeat];Protein kinase domain[Domain];Protein kinase, ATP binding site[Binding_site];Tyrosine-protein kinase, catalytic domain[Domain];Furin-like cysteine-rich domain[Domain];Insulin-like growth factor binding protein, N-terminal[Domain];Tyrosine-protein kinase, active site[Active_site];EGF receptor, L domain[Doma…	coiled-coil	Protein kinase-like domain[Domain];Tyrosine protein kinase, EGF/ERB/XmrK receptor[Family]	Septin[Family];Cell division protein GTP binding[Family]	all	coiled-coil 332-412
	AC0438	EGFR::SEPTIN14	chr7:55200413:+	chr7:55796092:-	NM_005228.5	24	1-982	NM_207366.3	10	374-432	368	20	0.136177	0.976729	Low grade and GBM	INTRACHROMOSOMAL	Serine-threonine/tyrosine-protein kinase catalytic domain[Domain];Furin-like repeat[Repeat];Protein kinase domain[Domain];Protein kinase, ATP binding site[Binding_site];Tyrosine-protein kinase, catalytic domain[Domain];Furin-like cysteine-rich domain[Domain];Insulin-like growth factor binding protein, N-terminal[Domain];Tyrosine-protein kinase, active site[Active_site];EGF receptor, L domain[Doma…	coiled-coil	Protein kinase-like domain[Domain];Tyrosine protein kinase, EGF/ERB/XmrK receptor[Family]	Septin[Family];Cell division protein GTP binding[Family]	all	coiled-coil 332-412
	AA6397	FGFR3::TACC3	chr4:1807260:+	chr4:1737318:+	NM_006342.3	18	1-806	NM_006342.3	9 (intraexó)	609-838	42	5	0.165628	0.9696	Low grade and GBM	INTRACHROMOSOMAL	Immunoglobulin-like domain[Domain];Immunoglobulin subtype 2[Domain];Immunoglobulin subtype[Domain];Serine-threonine/tyrosine-protein kinase catalytic domain[Domain];Immunoglobulin-like fold[Domain];Fibroblast growth factor receptor 3[Family];Protein kinase, ATP binding site[Binding_site];Immunoglobulin[Domain];Immunoglobulin I-set[Domain];Tyrosine-protein kinase, active site[Active_site];Protein …	coiled-coil			all	coiled-coil 637-837
	AC6283	FGFR3::TACC3	chr4:1806934:+	chr4:1737598:+	NM_006342.3	16	1-757	NM_006342.3	10	613-838	45	17	1	0.511981	Low grade and GBM	INTRACHROMOSOMAL	Immunoglobulin-like domain[Domain];Immunoglobulin subtype 2[Domain];Immunoglobulin subtype[Domain];Serine-threonine/tyrosine-protein kinase catalytic domain[Domain];Immunoglobulin-like fold[Domain];Fibroblast growth factor receptor 3[Family];Protein kinase, ATP binding site[Binding_site];Immunoglobulin[Domain];Immunoglobulin I-set[Domain];Tyrosine-protein kinase, active site[Active_site];Protein …	coiled-coil		Transforming acidic coiled-coil[Family]	falta C-terminal (domini prot kinasa: 472-761)	coiled-coil 637-837
	AC2104	FGFR3::TACC3	chr4:1806934:+	chr4:1737598:+	NM_006342.3	16	1-757	NM_006342.3	10	613-838	47	4	1	0.511981	Low grade and GBM	INTRACHROMOSOMAL	Immunoglobulin-like domain[Domain];Immunoglobulin subtype 2[Domain];Immunoglobulin subtype[Domain];Serine-threonine/tyrosine-protein kinase catalytic domain[Domain];Immunoglobulin-like fold[Domain];Protein kinase, ATP binding site[Binding_site];Tyrosine-protein kinase, catalytic domain[Domain];Immunoglobulin[Domain];Immunoglobulin I-set[Domain];Tyrosine-protein kinase, active site[Active_site]	coiled-coil	Protein kinase-like domain[Domain];Protein kinase domain[Domain];Fibroblast growth factor receptor 3[Family];Fibroblast growth factor receptor family[Family]	Transforming acidic coiled-coil[Family]	falta C-terminal (domini prot kinasa: 472-761)	coiled-coil 637-837
	AC6239	CAPZA2::MET	chr7:116862650:+	chr7:116731668:+	NM_006136.3	1	1-13	NM_000245.4	3	401-1390	2	0	0.0123361	0.999297	Low grade and GBM	INTRACHROMOSOMAL		Plexin-like fold[Repeat];Protein kinase-like domain[Domain];Serine-threonine/tyrosine-protein kinase catalytic domain[Domain];Immunoglobulin-like fold[Domain];Plexin[Repeat];Protein kinase domain[Domain];Protein kinase, ATP binding site[Binding_site];Tyrosine-protein kinase, catalytic domain[Domain];Plexin/semaphorin/integrin[Repeat];Immunoglobulin E-set[Domain];Tyrosine-protein kinase, active si…	F-actin-capping protein subunit alpha[Family]	Sema domain[Domain];Tyrosine-protein kinase, HGF/MSP receptor[Family];WD40/YVTN repeat-like-containing domain[Domain]	CAP?	tots excepte sema domain (inclou transmembrana i intracel·lular)
	AC0364	CLIC4::SRRM1	chr1:24745625:+	chr1:24645984:+	NM_013943.3	1	1-24	NM_005839.4	2	8-904	66	5	1	0.0119653	NO	INTRACHROMOSOMAL		PWI domain[Domain]	Intracellular chloride channel[Family];Thioredoxin-like fold[Domain]		CAP?
	AC0364	DPYSL3::JAKMIP2	chr5:147509478:-	chr5:147650547:-	NM_001197294.2	1	1-127	NM_001270941.2	4	210-820	14	4	1	0.0258994	NO	INTRACHROMOSOMAL			Metal-dependent hydrolase, composite domain[Domain];Amidohydrolase 1[Domain];Hydantoinase/dihydropyrimidinase[Family]			coiled coil (3 dels sis dominis)
	AA6386	SEC61G::EGFR	chr7:54757495:-	chr7:55200316:+	NM_014302.4	2	1-31	NM_005228.5	24	951-1210	1	0	1	0.00157808	NO	INTRACHROMOSOMAL			Protein translocase complex, SecE/Sec61-gamma subunit[Family];Protein translocase SEC61 complex, gamma subunit[Family];Protein translocase SecE domain[Domain]	Protein kinase-like domain[Domain];Serine-threonine/tyrosine-protein kinase catalytic domain[Domain];Protein kinase domain[Domain];Tyrosine-protein kinase, catalytic domain[Domain];Tyrosine protein kinase, EGF/ERB/XmrK receptor[Family]		no inclou domini protein kinase (712-979)
Fusions not previously described in cancer but involving an oncogene or TSG (N=6)
	AC0364	ABL1::SZRD1	chr9:130863035:+	chr1:16391375:+	NM_005157.6	4	1-274	NM_001114600.3	2	18-152	31	8	0.00193704	0.999951	NO	INTERCHROMOSOMAL	SH2 domain[Domain];Protein kinase, ATP binding site[Binding_site];Src homology-3 domain[Domain]	SUZ-C domain[Domain];SUZ domain[Domain]	Protein kinase-like domain[Domain];Serine-threonine/tyrosine-protein kinase catalytic domain[Domain];Protein kinase domain[Domain];Tyrosine-protein kinase, catalytic domain[Domain]		SH3/SH2 (no inclou protein kinasa ni DNA-binding). Conserva domini autoinhibidor	SUZ/ SUZ-C (RNA-binding domain, allow Rna localisation to the centrosome)
	AA6380	AGAP2::KIF5A	chr12:57735369:-	chr12:57575084:+	NM_014770.4	2	1-73	NM_004984.4	16	573-1032	112	6	1	0.0121364	NO	INTRACHROMOSOMAL				Kinesin-like protein[Family]	no domini GTPase	intraction with BICD2 /globular
	AC0344	CEP78::GNAQ	chr9:78266703:+	chr9:77922345:-	NM_001330691.3	16	1-702	NM_002072.5	2	47-359	12	5	1	0.0271216	NO	INTRACHROMOSOMAL	Centrosomal protein of 78kDa[Family]	G-protein alpha subunit, group Q[Family];Guanine nucleotide binding protein (G-protein), alpha subunit[Family];G protein alpha subunit, helical insertion[Domain]		P-loop containing nucleoside triphosphate hydrolase[Domain];Guanine nucleotide binding protein (G-protein), alpha subunit[Family]	coiled-coil (450-505)	G2/G3/G4/G5 motif. Conserva Q209 (GTPase)
	AC2104	CTDSP2::GLI1	chr12:57846372:-	chr12:57464673:+	NM_005730.4	1	1-21	NM_005269.3	4	66-1106	4	0	0.218871	0.950131	NO	INTRACHROMOSOMAL		Zinc finger C2H2-type/integrase DNA-binding domain[Domain];Zinc finger, C2H2-like[Domain];Zinc finger, C2H2[Domain]				interaction with SUFU/ with DNA
	AA6380	EGFR::R3HDM2	chr7:55161631:+	chr12:57284056:-	NM_005228.5	13	1-543	NM_001351207.2	15	322-990	48	4	0.220616	0.945544	NO	INTERCHROMOSOMAL	Furin-like repeat[Repeat];Furin-like cysteine-rich domain[Domain];Insulin-like growth factor binding protein, N-terminal[Domain];EGF receptor, L domain[Domain]		Furin-like repeat[Repeat];Tyrosine protein kinase, EGF/ERB/XmrK receptor[Family];Insulin-like growth factor binding protein, N-terminal[Domain]		no inclou domini protein kinase (712-979)
	AA6380	USP22::TMC3	chr17:21042665:-	chr15:81362301:-	NM_015276.2	1	1-57	NM_001080532.3	4	105-1100	12	3	1	0.00635151	NO	INTERCHROMOSOMAL	TMC[Family]	Zinc finger, RING/FYVE/PHD-type[Domain]			no zinc finger ni llocs actius
Fusions not previously described in cancer and not involving an oncogene or TSG but predicted by Oncofuse to have a high probability of having oncogenic potential (N=4)
	AA6366	TBK1::TMPRSS12	chr12:64482021:+	chr12:50858785:+	NM_013254.4	8	1-330	NM_182559.3	3	128-348	49	63	0.160457	0.967502	NO	INTRACHROMOSOMAL	Protein kinase-like domain[Domain];Protein kinase domain[Domain];Protein kinase, ATP binding site[Binding_site]	Peptidase S1, trypsin family, active site[Active_site];Peptidase S1A, chymotrypsin-type[Family]		Trypsin-like cysteine/serine peptidase domain[Domain];Peptidase S1[Domain]	PROTEIN KINASE (9-310)
	AA6386	CALD1::ADAM22	chr7:134867804:+	chr7:88075626:+	NM_033138.4	3	1-23	NM_004194.4	4	110-870	10	1	0.138368	0.981609	NO	INTRACHROMOSOMAL		Metallopeptidase, catalytic domain[Domain];Peptidase M12B, ADAM/reprolysin[Domain];ADAM, cysteine-rich[Domain];Disintegrin, conserved site[Conserved_site];Epidermal growth factor-like domain[Domain];EGF-like, conserved site[Conserved_site];Blood coagulation inhibitor, Disintegrin[Domain]	Caldesmon[Family]	Peptidase M12B, propeptide[Domain]		peptidase M12B/Disintegrin/EGF-like
	AC6276	CREB5::ABCA13	chr7:28724332:+	chr7:48520041:+	NM_182898.4	7	1-234	NM_152701.5	53	4600-5058	10	2	0.135347	0.979441	NO	INTRACHROMOSOMAL	Zinc finger C2H2-type/integrase DNA-binding domain[Domain];Zinc finger, C2H2-like[Domain];Zinc finger, C2H2[Domain]		Transcription factor, cyclic AMP-dependent[Family]	P-loop containing nucleoside triphosphate hydrolase[Domain];ABC transporter A, ABCA[Family];AAA+ ATPase domain[Domain];ABC transporter-like[Domain]		ABC transporter
	AA6373	PIK3CB::EPHB1	chr3:138755754:-	chr3:135192576:+	NM_006219.3	4	1-132	NM_004441.5	11	627-984	189	4	0.159198	0.968765	NO	INTRACHROMOSOMAL	Phosphatidylinositol 3-kinase adaptor-binding (PI3K ABD) domain[Domain]	Serine-threonine/tyrosine-protein kinase catalytic domain[Domain];Sterile alpha motif, type 1[Domain];Sterile alpha motif domain[Domain];Sterile alpha motif/pointed domain[Domain];Tyrosine-protein kinase, active site[Active_site]	Phosphatidylinositol Kinase[Family]	Protein kinase-like domain[Domain];Serine-threonine/tyrosine-protein kinase catalytic domain[Domain];Protein kinase domain[Domain];Protein kinase, ATP binding site[Binding_site];Ephrin receptor type-A /type-B[Family];Tyrosine-protein kinase, catalytic domain[Domain]	PI3K-ABD (no domini kinasa)	protein kinase/SAM/PDZ-binding
In-frame fusions that can produce a protein but that have not previously been described in cancer, do not involve an oncogene or TSG, and are not predicted to have oncogenic potential by Oncofuse (N=14)
	AC2104	CTDSP2::INHBE	chr12:57846372:-	chr12:57456094:+	NM_005730.4	1	1-21	NM_031479.5	2	101-350	20	2				INTRACHROMOSOMAL		Transforming growth factor beta, conserved site[Conserved_site];Transforming growth factor-beta, C-terminal[Domain]		Transforming growth factor-beta-related[Family];Transforming growth factor-beta, N-terminal[Domain]
	AA6367	ZMPSTE24::CACNA1D	chr1:40281527:+	chr3:53650779:+	NM_005857.5	7	1-318	NM_000720.4	4	162-2181	10	0	1	0.00712035	NO	INTERCHROMOSOMAL		Voltage-dependent calcium channel, L-type, alpha-1 subunit[Family];Voltage-dependent calcium channel, alpha-1 subunit[Family];Voltage-dependent channel, four helix bundle domain[Domain];Voltage-dependent calcium channel, L-type, alpha-1D subunit[Family];Voltage-dependent calcium channel, alpha-1 subunit, IQ domain[Domain];Ion transport domain[Domain]	Peptidase M48[Family];CAAX prenyl protease 1[Family]	Voltage-dependent calcium channel, L-type, alpha-1 subunit[Family];Voltage-dependent channel, four helix bundle domain[Domain]		domains II-IV
	AA6367	ADD2::C2orf42	chr2:70672878:-	chr2:70169661:-	NM_001617.4	15	1-622	NM_017880.3	6	348-574	5	2	1	0.0953446	NO	INTRACHROMOSOMAL	Class II aldolase/adducin N-terminal[Domain]		Beta-adducin[Family]	Uncharacterised protein C2orf42[Family]	interaction with calmodulin
	AC6281	KIF5A::AVIL	chr12:57550400:+	chr12:57814226:-	NM_004984.4	1	1-43	NM_006576.3	2	23-2891	48	9	1	0.00361065	NO	INTRACHROMOSOMAL		Villin headpiece[Domain];Gelsolin domain[Domain];Villin/Gelsolin[Family]	P-loop containing nucleoside triphosphate hydrolase[Domain];Kinesin-like protein[Family];Kinesin, motor domain[Domain]	Villin/Gelsolin[Family];Villin[Family]	no coiled coil domain	tots
	AC6229	CNOT2::RBMS2	chr12:70311017:+	chr12:56586849:+	NM_014515.7	3	1-57	NM_002898.4	10	292-407	10	2	1	0.0907567	NO	INTRACHROMOSOMAL						RRM 2
	AC6253	PDIA5::IQCB1	chr3:123116298:+	chr3:121772713:-	NM_006810.4	8	1-203	NM_001023570.4	14	471-598	13	2	1	0.00537313	NO	INTRACHROMOSOMAL	Thioredoxin[Family];Thioredoxin-like fold[Domain]		Thioredoxin domain[Domain];Thioredoxin-like fold[Domain]			IQ4/ interaction with BBS1, etc...
	AC6253	PID1::DNER	chr2:229155818:-	chr2:229591888:-	NM_001100818.2	2	1-59	NM_139072.4	2	93-3257	7	3	1	0.298037	NO	INTRACHROMOSOMAL		EGF-like calcium-binding domain[Domain];EGF-type aspartate/asparagine hydroxylation site[PTM];Epidermal growth factor-like domain[Domain];EGF-like, conserved site[Conserved_site];Follistatin-like, N-terminal[Domain];EGF-like calcium-binding, conserved site[Conserved_site]				EGF-like 2-9-10 domains/follistatin-like/calcium binding
	AC6287	NUDT3::MAP4	chr6:34392264:-	chr3:47857512:-	NM_006703.4	1	1-33	NM_001134364.2	16	1023-1135	37	7	1	0.0387627	NO	INTERCHROMOSOMAL		Microtubule associated proteins, tubulin-binding repeat[Repeat]		Microtubule-associated protein 4[Family];Microtubule associated protein MAP2/MAP4/Tau[Family]	substrate binding	Tau/MAP 3; Tau/MAP 4
	AC6246	TSFM::KIF5A	chr12:57787162:+	chr12:57563439:+	NM_005726.6	4	1-161	NM_004984.4	2	44-1032	8	0	1	0.0542678	NO	INTRACHROMOSOMAL	UBA-like[Domain];Translation elongation factor EFTs/EF1B, dimerisation[Domain];Translation elongation factor Ts, conserved site[Conserved_site];Ubiquitin-associated domain/translation elongation factor EF-Ts, N-terminal[Domain]	Kinesin, motor domain[Domain];Kinesin, motor region, conserved site[Conserved_site]	Translation elongation factor EFTs/EF1B, dimerisation[Domain];Translation elongation factor EFTs/EF1B[Family]	P-loop containing nucleoside triphosphate hydrolase[Domain];Kinesin-like protein[Family];Kinesin, motor domain[Domain]
	AC6255	AVIL::CPM	chr12:57810816:-	chr12:68871956:-	NM_006576.3	5	1-186	NM_198320.5	4	87-443	1	0	1	0.0216346	NO	INTRACHROMOSOMAL	Gelsolin domain[Domain];Villin/Gelsolin[Family]	Carboxypeptidase, regulatory domain[Domain];Carboxypeptidase-like, regulatory domain[Domain];Peptidase M14, carboxypeptidase A[Domain]	Gelsolin domain[Domain];Villin/Gelsolin[Family];Villin[Family]	Carboxypeptidase M[Family];Peptidase M14, carboxypeptidase A[Domain]	Gelsolin-like 1 i 2 domain/PPI binding
	AA6380	KCNMB4::CNOT2	chr12:70367070:+	chr12:70310895:+	NM_014505.6	1	1-112	NM_014515.7	3	17-540	23	3	1	0.0390935	NO	INTRACHROMOSOMAL		NOT2/NOT3/NOT5[Domain]	Potassium channel, calcium-activated, BK, beta subunit[Family]			Repressor domain
	AC6237	LAMA5::PSMD3	chr20:62318454:-	chr17:39997330:+	NM_005560.6	53	1-2413	NM_002809.4	11	493-534	35	4	1	0.0233209	NO	INTERCHROMOSOMAL	Laminin B, subgroup[Domain];Laminin B type IV[Domain];EGF-like, laminin[Domain];Laminin, N-terminal[Domain];EGF-like, conserved site[Conserved_site];TNFR/NGFR cysteine-rich region[Domain]		Laminin I[Domain]	26S proteasome regulatory subunit, C-terminal[Domain]	la major part de dominis lamini
	AC0346	ACVR1B::SCAF11	chr12:51951834:+	chr12:45934505:-	NM_004302.5	1	1-29	XM_005269230.2	7	156-1463	1	0	1	0.49161	NO	INTRACHROMOSOMAL					signal peptide (1-23)	tots (alternative splicing)
	AC6282	WSB1::SEZ6	chr17:27294435:+	chr17:28964147:-	NM_015626.10	1	1-13	NM_178860.5	5	353-994	18	8	1	0.0687624	NO	INTRACHROMOSOMAL		CUB domain[Domain];Sushi/SCR/CCP[Domain]		CUB domain[Domain]		Sushi 1-5; CUB 1-2
